# Supplementary material for: Corneal Culture in Infectious Keratitis: Effect of the Inoculation Method and Media on the Corneal Culture Outcome
Source: J Clin Med. 2021 Apr 21;10(9):1810. doi: 10.3390/jcm10091810 (PMC8122416; doi:10.3390/jcm10091810)
Supplement: Supplementary file 1 [file jcm-10-01810-s001.zip]

Archive with 1 entries (1 files):
- jcm-1160515-supplementary.pdf
